# Supplementary material for: The epidemiology of multiple primary cancers in Belgium (2004–2017): Incidence, proportion, risk, stage and impact on relative survival estimates
Source: BMC Cancer. 2023 Apr 17;23:349. doi: 10.1186/s12885-023-10777-7 (PMC10108509; doi:10.1186/s12885-023-10777-7)
Supplement: Supplementary file 2 — Additional file 2. Median time between first and second primary tumour registration, in years, incidence period 2004-2017. [file 12885_2023_10777_MOESM2_ESM.xlsx]

## Sheet: Sheet1
Median time between first and second primary tumour registration, in years, incidence period 2004-2017
	First primary cancer, males
Second primary cancer	Bladder	Pancreas	Oesophagus	Stomach	Brain	Lung	Colorectal	Liver	Kidney	Multiple myeloma	Bone and	Melanoma of skin	Head and neck	Tyroid	Testis	Non	Leukaemia	Prostate	Hodgkin's lymphoma
											soft tissues					Hodgkin lymphoma
Bladder	0.57	0.23	1.66	1.85	0.29	1.52	3.47	1.61	1.22	2.12	6.79	3.7	2.79	3.4	5.79	2.62	2.87	2.69	0.99
Pancreas	1.82	0.02	0.59	0.11	0.07	1.34	2.62	0.31	1.64	1.37	2.55	3.84	2.36	2.55	13.74	1.5	3.27	3.31	7.22
Oesophagus	2.83	0.35	0.03	0.79	0.29	1.67	2.03	0.84	1.61	3.77	4.56	1.01	1.25	6.07	7.65	2.7	0.65	3.81	7.9
Stomach	1.88	0.05	0.41	0.16	1.53	0.87	1.76	0.79	2.29	1.9	4.47	3.58	1.65	3.29	2.25	2.14	2.05	3.93	4.16
Brain	4.14	0.45	3.81	3.01	1.12	1.38	3.07	NA	4	3.51	0.9	2.56	1.28	5.84	1.9	1.75	2.94	4.2	3.44
Lung	2.17	0.62	1.03	1.72	1.58	2.14	2.11	1.25	1.67	1.96	1.41	2.56	1.98	1.79	4.87	2	2.63	3.5	3.62
Colorectal	1.85	0.1	0.24	0.38	1.36	0.53	0.02	0.33	1.86	2.08	4.29	2.24	2.54	2.13	3.96	2.04	2.5	3.52	3.19
Liver	3.4	1.03	0.67	0.29	0.03	1.46	2.07	0	2.17	3.15	0.27	0.98	2.25	2.05	0.83	4.17	2.44	3.64	NA
Kidney	0.41	0.13	0.36	0.16	2.6	0.65	0.38	0.21	0.3	0.57	1.31	0.85	1.03	4.14	3.38	1.1	0.4	0.98	0.5
Multiple myeloma	2.78	0.02	0.16	1.47	NA	0.51	1.96	2.82	2.35	NA	6.06	2.21	3.34	0.14	9.01	4.14	0.06	3.82	1.98
Bone and soft tissues	8.53	NA	0.05	2.97	0.33	1.98	2.82	NA	5.31	1.04	4.07	2.96	4.44	2.87	11.64	5.91	4.39	3.81	NA
Melanoma of skin	1.85	3.3	4.49	5.91	2.94	0.67	2.62	5.35	3.01	3.56	0.79	0.97	3.03	2.12	5.81	3.36	3.39	3.66	2.77
Head and neck	2.43	1.61	0.08	0.61	3.21	0.61	2.8	1.82	2.92	3.34	4.94	2.57	2.72	2.49	4.05	2.26	2.25	3.28	3.34
Tyroid	3.52	1.98	0.61	0.13	0.2	0.55	1.31	0.93	2.55	1.16	0.63	1.46	0.2	0	1.22	1.35	2.8	4.94	1.95
Testis	NA	6	NA	NA	3.64	0.22	2.41	2.41	0.01	NA	4.7	0.37	4.42	NA	2.03	5.07	2.96	0.9	6.6
Non-Hodgkin lymphoma	1.67	0.18	0.59	1.01	5.34	0.84	2.23	1.13	2.4	0.5	3.92	1.77	1.23	0.44	3.7	0.71	1.01	3.49	2.5
Leukaemia	2.41	4.98	2.09	2.4	1.37	2.79	2.8	2.81	4.2	2.63	3.64	2	2.9	3.5	4.53	2.89	2.45	3.85	3.15
Prostate	0.19	2.76	1.91	2.18	1.12	2.1	2.58	2.11	2.03	2.1	2.08	2.78	3.15	4.04	4.91	2.88	3.22	1.22	5.04
Hodgkin's lymphoma	4.99	0.01	1.15	0.69	NA	0.02	2.41	NA	0.52	2.3	NA	2.31	0.34	NA	0.23	2.64	4.44	3.21	0
All cancers	0.42	0.62	0.69	1.12	1.37	1.37	1.53	1.25	1.71	2.08	2.84	2.24	2.21	2.94	2.68	2.43	2.65	3.36	3.08
	First primary cancer, females
Second primary cancer	Pancreas	Oesophagus	Stomach	Ovary	Brain	Lung	Colorectal	Liver	Breast	Bladder	Kidney	Brain	Multiple myeloma	Bone and	Corpus uteri	Cervix uteri	Head and neck	Melanoma of skin	Non	Leukaemia	Hodgkin's lymphoma	Tyroid
														soft tissues					Hodgkin lymphoma
Pancreas	0.07	2.57	1.38	2.94	NA	1.19	2.44	3.06	3.94	3.99	4.1	NA	3.4	5.1	4.05	2.92	2.29	6.34	3.7	2.14	0.61	5.29
Oesophagus	2.89	0.42	0.19	8.42	1.86	1.92	2.98	1.99	4.35	1.33	3	1.86	0.53	NA	1.3	4.21	1.91	5.43	1.76	2.58	0.01	1.68
Stomach	0.21	0.31	0.17	1.43	3.47	0.65	1.67	0.62	3.21	0.82	1.12	3.47	1.37	1.16	3.65	4.48	0.71	3.7	2	1.55	NA	3.1
Ovary	1.5	0.9	0.76	0.19	2.9	0.96	0.48	0.69	2.64	1.69	0	2.9	0.03	0.07	0	0	2.98	2.69	1.74	3.54	NA	2.49
Lung	0.27	0.58	0.52	3.31	5.85	2.07	1.86	0.51	3.1	1.83	1.26	5.85	0.74	2.82	3.41	3.49	2.1	3.2	2.16	2.19	4.47	1.99
Colorectal	0.24	0.13	0.29	0.75	4.72	0.45	0.03	1.51	3.49	1.6	0.97	4.72	2.04	2.9	3.08	3.24	2.17	2.93	2.53	2.72	1.64	4.16
Liver	NA	NA	0.08	1.2	0.02	0.59	1.78	0.51	3.07	5.37	2.59	0.02	2.32	0.44	1.48	6.92	1.67	2.32	2.21	3.06	0	8.16
Breast	0.87	0.1	1.25	2.24	1.25	0.85	2.54	1.31	0.03	1.87	2.48	1.25	2.39	2.85	2.71	2.6	2.6	3.03	2.36	2.55	4.53	4.26
Bladder	NA	3.64	1.35	1.87	NA	1.87	2.24	1.12	3.93	0.15	1.1	NA	7.56	2.64	3.96	1.1	5.72	3.83	3.6	2.63	NA	5.59
Kidney	0.46	0.53	0.08	0.7	0.02	0.29	0.22	3.62	1.27	0.25	0.29	0.02	0.06	0.17	0.63	2.03	2.31	1.17	0.66	3	0.57	3.48
Brain	NA	1.72	4.08	3.46	2.59	1.03	4.22	NA	4.09	NA	5.77	2.59	1.01	5.87	2.93	5.44	2.25	1.64	1.17	4.29	2.56	3.09
Multiple myeloma	7.96	3.39	7.86	7.39	0.04	1.27	3.51	NA	3.47	3.44	0.23	0.04	NA	2.62	4.31	8.22	4	6.44	2.34	2.06	7.04	3.53
Bone and soft tissues	NA	NA	0.46	0.95	NA	1.59	4.21	NA	3.95	4.17	2.46	NA	3.54	4.1	2.92	5.31	9.14	4.3	2.54	1.22	NA	3.53
Corpus uteri	0.05	0.04	0.64	0.04	2.1	1.23	2.37	0.66	3.44	1.4	1.11	2.1	2.94	1.58	0.05	0.12	1.69	3.5	2.07	2.41	3.03	2.49
Cervix uteri	2.12	0.16	6.83	0.01	NA	0.98	3.84	9.03	1.88	0.52	0.35	NA	1.45	NA	0.17	0.05	3.2	1.58	1.37	3.66	5.24	3.96
Head and neck	0.04	0.1	NA	3.85	NA	0.68	4.17	1.38	3.62	3.26	1.77	NA	NA	0.07	2.84	3.04	2.6	2.44	5.84	0.04	NA	3.81
Melanoma of skin	2.78	0.73	1.47	2.34	6.19	1.54	3.24	2.53	3.98	1.82	2.17	6.19	1.08	1.67	4.01	2.71	4.92	1.11	3.09	2.9	7.74	3.27
Non-Hodgkin lymphoma	0.1	2.79	2.16	2.67	2.37	1.12	3.1	2.67	2.83	2.06	3.13	2.37	0.96	0.46	3.36	2.57	2.27	1.68	2.51	1.06	1.66	3.58
Leukaemia	3.85	4.13	3.27	3.91	2.46	2.34	2.95	6.72	3.16	3.03	2.07	2.46	3.24	2.95	3.04	3.47	1.81	3.64	2.06	4.22	1.94	6.77
Hodgkin's lymphoma	NA	NA	NA	12.11	NA	8.02	1.68	NA	1.25	4.14	4.26	NA	1.22	NA	6.71	NA	NA	2.28	5.81	0.38	NA	6.37
Tyroid	1.26	7.17	0.46	0.66	7.42	0.6	2.02	0.54	2.71	NA	2.41	7.42	2.23	0.32	2.27	1.12	0.88	0.91	1.12	5.58	0.76	0
All cancers	0.46	0.44	0.61	1.37	2.31	1.23	1.34	1.33	1.69	1.53	1.78	2.31	2	2.67	2.25	2.43	2.26	2.6	2.43	2.42	2.15	3.8
