# Supplementary material for: The epidemiology of multiple primary cancers in Belgium (2004–2017): Incidence, proportion, risk, stage and impact on relative survival estimates
Source: BMC Cancer. 2023 Apr 17;23:349. doi: 10.1186/s12885-023-10777-7 (PMC10108509; doi:10.1186/s12885-023-10777-7)
Supplement: Supplementary file 3 — Additional file 3. 5-year relative survival according to inclusion or non-inclusion of multiple primary cancers. [file 12885_2023_10777_MOESM3_ESM.xlsx]

## Sheet: Sheet1
	Men			Women
Primary cancer	First primary only	All	Difference	First primary only	All	Difference
Bladder	58.71	56.17	-2.54	49.74	48.23	-1.51
Kidney	74.44	74.23	-0.21	75.47	75.24	-0.22
Leukaemia	66.92	64.18	-2.74	64.84	62.48	-2.37
Liver	21.13	20.70	-0.43	20.38	20.40	0.02
Lung	15.51	15.74	0.24	22.66	23.43	0.77
Melanoma of skin	89.80	88.26	-1.54	93.91	93.09	-0.82
Multiple myeloma	56.64	55.43	-1.21	53.92	53.23	-0.70
Non-Hodgkin’s lymphoma	69.14	67.27	-1.87	70.98	69.86	-1.12
Oesophagus	23.77	22.64	-1.14	23.19	22.65	-0.53
Ovary	.	.	.	44.05	44.00	-0.05
Pancreas	10.13	10.17	0.04	9.79	9.97	0.18
Bone and soft tissues	67.31	64.81	-2.50	68.46	65.44	-3.02
Prostate	97.39	95.43	-1.96	.	.	.
Stomach	33.23	32.19	-1.04	40.42	39.48	-0.94
Testis	97.30	97.10	-0.21	.	.	.
Thyroid	92.69	90.85	-1.85	96.56	95.51	-1.05
Brain	20.42	19.31	-1.12	22.44	21.47	-0.98
Breast	.	.	.	90.14	89.44	-0.71
Cervix uteri	.	.	.	70.19	69.19	-1.00
Colorectal	67.86	66.59	-1.27	68.10	67.21	-0.89
Corpus uteri	.	.	.	81.47	80.11	-1.36
Head and neck	52.49	51.09	-1.41	59.44	57.82	-1.61
Hodgkin's lymphoma	87.26	85.49	-1.77	89.02	87.87	-1.16
All cancers	61.60	60.90	-0.70	70.10	69.70	-0.40
5-year relative survival according to inclusion or non-inclusion of MPC and the difference between both by cancer site and gender.
