# Supplementary material for: The epidemiology of multiple primary cancers in Belgium (2004–2017): Incidence, proportion, risk, stage and impact on relative survival estimates
Source: BMC Cancer. 2023 Apr 17;23:349. doi: 10.1186/s12885-023-10777-7 (PMC10108509; doi:10.1186/s12885-023-10777-7)
Supplement: Supplementary file 4 — Additional file 4. Standardised incidence ratios for a second primary cancer in men. [file 12885_2023_10777_MOESM4_ESM.xlsx]

## Sheet: Sheet1
	Second primary cancer
First primary cancer	All cancers	Bladder	Head and Neck	Oesophagus	Testis	Hodgkin's lymphoma	Kidney	Liver	Lung	Stomach	Pancreas	Melanoma of skin	Non hodgkin’s lymphoma	Colorectal	Bone and soft tissues	Leukaemia	Thyroid	Multiple myeloma	Brain	Prostate
Bladder	1.3	0.55	1.68						1.84											1.2
	[1.25, 1.36]	[0.41, 0.72]	[1.4, 2.01]						[1.6, 2.12]											[1.13, 1.27]
Bone and soft tissues	1.72		2.94			NA	3.18	NA			NA	3.69	2.95	1.53	6.44	2.49	5.38			1.4
	[1.51, 1.94]		[1.77, 4.59]				[1.7, 5.44]					[2.07, 6.09]	[1.57, 5.04]	[1.05, 2.14]	[2.36, 14.02]	[1.14, 4.72]	[1.75, 12.55]			[1.13, 1.7]
Brain							1.87	NA
							[1.05, 3.09]
Colorectal	1.38	1.29	1.63	1.75					1.52	1.66				2.33						1.15
	[1.35, 1.42]	[1.14, 1.45]	[1.45, 1.82]	[1.36, 2.22]					[1.38, 1.68]	[1.38, 1.99]				[2.21, 2.45]						[1.1, 1.19]
Head and neck	1.84	1.56	10.1	11.18				3.5	3.6			0.67
	[1.77, 1.91]	[1.25, 1.93]	[9.38, 10.86]	[9.49, 13.09]				[2.39, 4.94]	[3.21, 4.03]			[0.44, 0.98]
Hodgkin's lymphoma	1.88			5.5				NA				3.04	10.1		NA	3.24	NA		NA
	[1.53, 2.28]			[1.13, 16.08]								[1.12, 6.62]	[6.08, 15.77]			[1.05, 7.55]
Kidney	2.5	3.03	1.4	3.75		3.26	10.87	2.85	2.35	2.8	2.27	2.14	2.39	2.62	2.35	2.44	2.2	3		2.05
	[2.38, 2.61]	[2.46, 3.7]	[1.03, 1.86]	[2.45, 5.5]		[1.31, 6.71]	[9.5, 12.38]	[1.52, 4.87]	[1.93, 2.84]	[1.91, 3.95]	[1.09, 4.17]	[1.53, 2.9]	[1.78, 3.15]	[2.32, 2.95]	[1.08, 4.47]	[1.78, 3.28]	[1.05, 4.04]	[1.94, 4.43]		[1.9, 2.21]
Leukaemia	1.41	1.56			3.17	4.4	1.74		1.38			1.76	3			1.88	2.42		3.07	1.29
	[1.32, 1.5]	[1.17, 2.04]			[1.37, 6.25]	[2.01, 8.35]	[1.21, 2.42]		[1.06, 1.77]			[1.21, 2.47]	[2.3, 3.83]			[1.3, 2.62]	[1.16, 4.45]		[1.23, 6.32]	[1.17, 1.41]
Liver	1.72	2.12	4.23	2.93		NA	2.21		1.81	2.64	2.75		2.16	1.96						1.2
	[1.59, 1.86]	[1.49, 2.94]	[3.33, 5.3]	[1.46, 5.24]			[1.42, 3.29]		[1.32, 2.41]	[1.51, 4.29]	[1.11, 5.67]		[1.39, 3.22]	[1.6, 2.37]						[1.04, 1.37]
Lung	1.47	2.56	6.44	3.75		2.62	1.48	1.91	1.64	1.85	2.23	0.81	1.62	1.25	1.43	1.35				0.93
	[1.44, 1.5]	[2.36, 2.77]	[6.11, 6.77]	[3.22, 4.34]		[1.8, 3.68]	[1.29, 1.69]	[1.46, 2.46]	[1.51, 1.79]	[1.57, 2.17]	[1.72, 2.83]	[0.66, 0.99]	[1.42, 1.84]	[1.17, 1.33]	[1.01, 1.97]	[1.15, 1.57]				[0.89, 0.97]
Melanoma of skin	1.95						1.74					14.84	2.2	1.29	2.55	2.31	2.56			1.68
	[1.83, 2.07]						[1.15, 2.53]					[13.04,	[1.54, 3.04]	[1.05, 1.57]	[1.1, 5.02]	[1.58, 3.26]	[1.23, 4.7]			[1.51, 1.85]
												16.81]
Multiple myeloma	1.18						2.17											NA	NA	1.15
	[1.07, 1.29]						[1.38, 3.26]													[1, 1.32]
Non-Hodgkin’s lymphoma	1.32				2.84	11.81			1.61			1.49	1.44	1.24		1.73				1.16
	[1.25, 1.4]				[1.3, 5.38]	[7.91, 16.96]			[1.28, 1.99]			[1.03, 2.1]	[1.01, 2]	[1.05, 1.45]		[1.21, 2.4]				[1.06, 1.27]
Oesophagus	1.93	2	13.62	2.41				2.88	2.77	2.06				1.55
	[1.81, 2.05]	[1.48, 2.64]	[12.23,	[1.28, 4.12]				[1.38, 5.29]	[2.24, 3.38]	[1.22, 3.25]				[1.29, 1.85]
			15.11]
Pancreas	1.46	1.44	1.92	2.89			1.79	3.13	1.82	3.49			1.51	1.29						1.3
	[1.37, 1.56]	[1.05, 1.95]	[1.44, 2.5]	[1.68, 4.62]			[1.22, 2.53]	[1.67, 5.36]	[1.43, 2.29]	[2.45, 4.83]			[1, 2.18]	[1.07, 1.54]						[1.17, 1.43]
Prostate	0.71	5.72	0.86			0.55	1.45		0.83		0.52	1.2	0.85	0.95						0 [0, 0]
	[0.69, 0.72]	[5.5, 5.95]	[0.77, 0.95]			[0.28, 0.96]	[1.3, 1.6]		[0.76, 0.91]		[0.34, 0.75]	[1.06, 1.35]	[0.74, 0.97]	[0.9, 1]
Stomach	1.26	1.35	2.1	4.22					1.92	2.76	2.97			1.45
	[1.19, 1.34]	[1.03, 1.74]	[1.65, 2.64]	[2.87, 5.99]					[1.56, 2.34]	[1.97, 3.76]	[1.62, 4.98]			[1.26, 1.67]
Testis	3.74	NA		NA	22.15					NA			3.17				NA	NA	6.49
	[3.1, 4.48]				[17.54,								[1.03, 7.4]						[2.11, 15.15]
					27.61]
Thyroid	2.67		4.59	3.76		8.01	6.02		3.47			2.9	6.34	2.85	9.02					1.49
	[2.35, 3.01]		[3, 6.72]	[1.02, 9.63]		[2.6, 18.7]	[3.62, 9.4]		[2.2, 5.2]			[1.39, 5.34]	[3.93, 9.7]	[2.02, 3.92]	[3.31, 19.63]					[1.14, 1.92]
All cancers	1.27	3.14	2.94	2.44	2.24	1.84	1.69	1.55	1.51	1.48	1.4	1.42	1.38	1.35	1.34	1.29	1.24	1.19		0.78
	[1.26, 1.28]	[3.05, 3.23]	[2.85, 3.04]	[2.26, 2.63]	[1.93, 2.59]	[1.55, 2.17]	[1.6, 1.77]	[1.37, 1.74]	[1.45, 1.56]	[1.37, 1.59]	[1.23, 1.58]	[1.33, 1.5]	[1.3, 1.46]	[1.32, 1.39]	[1.16, 1.53]	[1.21, 1.37]	[1.08, 1.42]	[1.08, 1.31]		[0.76, 0.79]
Standardised incidence ratios for a second primary cancer and 95% confidence interval (in bracket) in men. NA: Not applicable. Only significant standardised incidence ratios are presented.
The 5% cut-off on that many values can result in false positive or false negative classification.
