# Supplementary material for: The epidemiology of multiple primary cancers in Belgium (2004–2017): Incidence, proportion, risk, stage and impact on relative survival estimates
Source: BMC Cancer. 2023 Apr 17;23:349. doi: 10.1186/s12885-023-10777-7 (PMC10108509; doi:10.1186/s12885-023-10777-7)
Supplement: Supplementary file 5 — Additional file 5. Standardised incidence ratios for a second primary cancer in women. [file 12885_2023_10777_MOESM5_ESM.xlsx]

## Sheet: Sheet1
	Second primary cancer
First primary cancer	All cancers	Head and Neck	Oesophagus	Liver	Bladder	Hodgkin's lymphoma	Lung	Kidney	Cervix uteri	Breast	Colorectal	Melanoma of skin	Pancreas	Stomach	Corpus uteri	Non hodgkin’s lymphoma	Bone and soft tissues	Ovary	Multiple myeloma	Leukaemia	Thyroid	Brain
Bladder	1.63				3.7	NA	2.98		3.33		1.31		NA									NA
	[1.49, 1.77]				[2.29, 5.66]		[1.96, 4.34]		[1.77, 5.69]		[1.03, 1.65]
Bone and soft tissues	1.8		NA	NA		NA		3.57		1.71	1.62	2.72	NA		1.97		4.98					NA
	[1.54, 2.1]							[1.43, 7.35]		[1.34, 2.15]	[1, 2.48]	[1.41, 4.76]			[1.02, 3.44]		[1.03,
																	14.56]
Brain	1.19			NA	NA					1.26			NA
	[1.03, 1.37]									[1.02, 1.54]
Breast	1.64	1.33	1.87				1.37	1.34		2.14	1.14	1.23			1.4			1.22
	[1.6, 1.67]	[1.13, 1.57]	[1.34, 2.55]				[1.21, 1.55]	[1.13, 1.56]		[2.08, 2.19]	[1.06, 1.22]	[1.11, 1.37]			[1.28, 1.53]			[1.04, 1.43]
Cervix uteri		3.25			4.75				2.62	0.78		0.44					NA	0.17				NA
		[1.86, 5.28]			[2.53, 8.13]				[1.62, 4.01]	[0.63, 0.94]		[0.18, 0.91]						[0, 0.93]
Colorectal	1.44	1.5	2.47	2.35	1.46			1.52		1.09	2.72			1.88	1.47	1.24					1.39
	[1.4, 1.49]	[1.16, 1.91]	[1.6, 3.65]	[1.37, 3.76]	[1.11, 1.88]			[1.22, 1.88]		[1.03, 1.15]	[2.56, 2.88]			[1.46, 2.38]	[1.3, 1.65]	[1.01, 1.5]					[1.05, 1.8]
Corpus uteri	1.16								1.84	1.33	1.19			0.34	0.32			3.46
	[1.09, 1.22]								[1.21, 2.68]	[1.22, 1.44]	[1.01, 1.39]			[0.09, 0.87]	[0.2, 0.48]			[2.73, 4.32]
Head and neck	1.89	27.42	32.01	6.82		NA	5.53		2.96					NA					NA		2.05	NA
	[1.75, 2.04]	[23.67,	[23.17,	[2.74,			[4.27, 7.05]		[1.81, 4.58]												[1.21, 3.24]
		31.58]	43.12]	14.04]
Hodgkin's lymphoma	1.58	NA	NA	NA		NA			NA				NA	NA		17.8	NA					NA
	[1.19, 2.07]															[10.55,
																28.13]
Kidney	2.36	1.97			3.81		3.17	13.13	2.04	1.82	2.37			3.2	2.2	2.71	3.28		2.55
	[2.2, 2.52]	[1.02, 3.45]			[2.26, 6.02]		[2.2, 4.44]	[10.7,	[1.02, 3.65]	[1.61, 2.05]	[1.95, 2.84]			[1.75, 5.36]	[1.65, 2.88]	[1.83, 3.86]	[1.2, 7.14]		[1.22, 4.7]
								15.96]
Leukaemia	1.73					5.52	1.81	1.88	2.15	1.81			2.67		1.82	2.6	4.28	2.93		1.94	1.88
	[1.6, 1.87]					[1.79,	[1.14, 2.74]	[1.07, 3.05]	[1.14, 3.67]	[1.61, 2.02]			[1.07, 5.49]		[1.35, 2.41]	[1.79, 3.65]	[1.96, 8.12]	[1.9, 4.33]		[1.13, 3.11]	[1.03, 3.16]
						12.88]
Liver	1.42	5.68	NA						3.27	1.36			NA
	[1.22, 1.64]	[3.02, 9.7]							[1.2, 7.11]	[1.07, 1.7]
Lung	2.1	12.14	7.34		3.82	2.56	4.74	2.11	4.54	1.59	1.87	1.49	2.67	1.88	1.65	2.45	2.33	1.45		1.64
	[2.02, 2.18]	[10.79,	[5.14,		[2.9, 4.95]	[1.03, 5.28]	[4.12, 5.43]	[1.59, 2.76]	[3.69, 5.54]	[1.49, 1.7]	[1.67, 2.1]	[1.18, 1.85]	[1.69, 4.01]	[1.24, 2.73]	[1.38, 1.95]	[1.98, 3]	[1.3, 3.84]	[1.04, 1.97]		[1.18, 2.21]
		13.62]	10.17]
Melanoma of skin	1.97									1.51	1.54	10.15				2.12	2.41			2.24
	[1.86, 2.09]									[1.36, 1.67]	[1.26, 1.87]	[9.04,				[1.47, 2.96]	[1.04, 4.75]			[1.45, 3.3]
												11.35]
Multiple myeloma				NA													4.1		NA
																	[1.33, 9.57]
Non-Hodgkin’s lymphoma	1.22					12.28														2.23
	[1.13, 1.31]					[6.87,														[1.47, 3.25]
						20.26]
Oesophagus	1.87	29.81		10.78			3.06				1.78						NA
	[1.67, 2.1]	[23.87,		[3.5, 25.16]			[1.71, 5.05]				[1.29, 2.39]
		36.77]
Ovary	1.33					NA					1.31				4.87
	[1.23, 1.43]										[1.06, 1.6]				[4.18, 5.65]
Pancreas	1.47	1.87		4.24				2.67	2.27	1.4	1.47			2.31			2.99					NA
	[1.36, 1.58]	[1.05, 3.08]		[1.56, 9.24]				[1.76, 3.88]	[1.24, 3.8]	[1.24, 1.57]	[1.19, 1.78]			[1.26, 3.87			[1.2, 6.15]
Stomach	1.41		6.79	3.99		NA	1.8			1.18	1.57		3.48	3.84				1.93
	[1.29, 1.53]		[3.26,	[1.09,			[1.07, 2.84]			[1.02, 1.36]	[1.27, 1.91]		[1.5, 6.86]	[2.41, 5.81]				[1.08, 3.18]
			12.49]	10.21]
Thyroid	1.76	2.85			NA	8.61	3.83	3.68			1.62	3.25				3.75	3.37	2.15
	[1.6, 1.94]	[1.52, 4.87]				[4.3, 15.41]	[2.57, 5.5]	[2.06, 6.07]			[1.14, 2.24]	[2.37, 4.35]				[2.4, 5.58]	[1.1, 7.87]	[1.07, 3.84]
All cancers	1.59	3.13	3.02	2.05	2.04	1.94	1.86	1.77	1.69	1.57	1.55	1.54	1.48	1.48	1.46	1.44	1.42	1.41	1.27	1.24	1.22
	[1.57, 1.61]	[2.94, 3.33]	[2.61, 3.47]	[1.68, 2.49]	[1.86, 2.23]	[1.54, 2.4]	[1.74, 1.98]	[1.64, 1.91]	[1.55, 1.84]	[1.54, 1.6]	[1.5, 1.6]	[1.45, 1.63]	[1.26, 1.72]	[1.32, 1.65]	[1.39, 1.53]	[1.34, 1.54]	[1.19, 1.68]	[1.3, 1.54]	[1.11, 1.44]	[1.12, 1.36]	[1.11, 1.34]
Standardised incidence ratios for a second primary cancer and 95% confidence interval (in bracket) in women. NA: Not applicable. Only significant standardised incidence ratios are presented.
The 5% cut-off on that many values can result in false positive or false negative classification.
