# Supplementary material for: The epidemiology of multiple primary cancers in Belgium (2004–2017): Incidence, proportion, risk, stage and impact on relative survival estimates
Source: BMC Cancer. 2023 Apr 17;23:349. doi: 10.1186/s12885-023-10777-7 (PMC10108509; doi:10.1186/s12885-023-10777-7)
Supplement: Supplementary file 6 — Additional file 6. Evolution of combined stage from first primary cancer to second primary cancer in men. [file 12885_2023_10777_MOESM6_ESM.xlsx]

## Sheet: Sheet1
	Proportion [95% CI]
First primary cancer	Identical	Decrease	Increase	Known to unknown	Unknown to Known
All cancers	24.65 [24.2,25.1]	17.81 [17.4,18.2]	19.41 [19,19.8]	20.4 [20,20.8]	17.73 [17.3,18.1]
Bladder	24.64 [23.4,25.9]	24.34 [23.1,25.6]	26.16 [24.9,27.5]	19.25 [18.1,20.4]	5.62 [4.9,6.3]
Bone and soft tissues	29.9 [23.5,36.3]	2.94 [1,5.4]	4.41 [2,7.4]	8.33 [4.9,12.3]	54.41 [47.5,61.3]
Colorectal	21.77 [20.7,22.9]	23.87 [22.7,25]	21.92 [20.8,23]	26.86 [25.7,28]	5.57 [5,6.2]
Head and neck	23.3 [22,24.6]	25.98 [24.6,27.4]	18.61 [17.4,19.8]	19.87 [18.6,21.1]	12.24 [11.2,13.3]
Kidney	29.14 [26.7,31.6]	14.34 [12.4,16.2]	25.27 [22.9,27.6]	24.05 [21.8,26.4]	7.21 [5.8,8.6]
Liver	30.04 [24.5,35.5]	14.29 [10.3,18.7]	15.02 [11,19.4]	21.98 [17.2,27.1]	18.68 [14.3,23.4]
Lung	23.78 [22.2,25.4]	16.73 [15.3,18.1]	21.42 [19.9,22.9]	30.18 [28.5,31.9]	7.89 [6.9,8.9]
Melanoma of skin	30.03 [27.3,32.8]	10.96 [9.2,12.9]	26.79 [24.1,29.5]	20.88 [18.4,23.4]	11.34 [9.4,13.3]
Oesophagus	23.16 [19.9,26.4]	18.78 [15.8,21.9]	23.16 [19.9,26.4]	25.67 [22.4,29.1]	9.23 [7,11.6]
Pancreas	24.57 [19,30.2]	16.81 [12.1,21.6]	12.93 [8.6,17.2]	29.31 [23.7,35.3]	16.38 [11.6,21.1]
Prostate	21.58 [20.8,22.3]	17.43 [16.7,18.1]	21.26 [20.5,22]	21.19 [20.4,21.9]	18.54 [17.8,19.2]
Stomach	21.44 [18.4,24.5]	15.25 [12.7,18]	20.72 [17.7,23.7]	26.33 [23,29.6]	16.26 [13.5,19]
Testis	45.16 [37.4,52.9]	2.58 [0.6,5.2]	11.61 [7.1,16.8]	31.61 [24.5,38.7]	9.03 [4.5,13.5]
Thyroid	27.4 [21.6,33.7]	18.75 [13.5,24]	11.54 [7.2,15.9]	25 [19.2,30.8]	17.31 [12.5,22.6]
Proportion of scenarios of the evolution of combined stage from first primary cancer to second primary cancer and their 95% confidence interval in bracket by cancer site in men
