# Supplementary material for: The epidemiology of multiple primary cancers in Belgium (2004–2017): Incidence, proportion, risk, stage and impact on relative survival estimates
Source: BMC Cancer. 2023 Apr 17;23:349. doi: 10.1186/s12885-023-10777-7 (PMC10108509; doi:10.1186/s12885-023-10777-7)
Supplement: Supplementary file 7 — Additional file 7. Evolution of combined stage from first primary cancer to second primary cancer in women. [file 12885_2023_10777_MOESM7_ESM.xlsx]

## Sheet: Sheet1
	Proportion [95% CI]
First primary cancer	Identical	Decrease	Increase	Known to unknown	Unknown to Known
All cancers	28.25 [27.7,28.8]	17.91 [17.4,18.4]	19.83 [19.3,20.3]	20.37 [19.9,20.9]	13.65 [13.2,14.1]
Bladder	24.04 [20.2,28.1]	12.02 [9.1,15.2]	30.16 [25.9,34.5]	26.76 [22.7,30.8]	7.03 [4.8,9.5]
Bone and soft tissues	41.09 [32.6,49.6]	3.88 [0.8,7.8]	3.88 [0.8,7.8]	4.65 [1.6,8.5]	46.51 [38,55]
Breast	29.09 [28.2,30]	20.25 [19.5,21.1]	23.37 [22.5,24.2]	23.28 [22.5,24.1]	4 [3.6,4.4]
Cervix uteri	27.37 [23.5,31.3]	13.17 [10.3,16.3]	21.81 [18.1,25.5]	21.81 [18.1,25.5]	15.84 [12.8,19.1]
Colorectal	22.52 [21.1,24]	29.91 [28.3,31.5]	18.59 [17.2,19.9]	23.69 [22.2,25.2]	5.3 [4.5,6.1]
Corpus uteri	28.8 [26.6,31.1]	7.07 [5.8,8.4]	31.22 [28.9,33.6]	19.83 [17.9,21.9]	13.09 [11.5,14.8]
Head and neck	22.61 [20,25.3]	27.97 [25.1,30.8]	16.51 [14.2,18.9]	19.14 [16.7,21.7]	13.77 [11.7,16]
Kidney	29 [25.3,32.7]	15.11 [12.3,18.1]	25.31 [21.8,29]	22.5 [19.2,26]	8.08 [6,10.4]
Liver	23.71 [15.5,32]	13.4 [7.2,20.6]	18.56 [11.3,26.8]	27.84 [19.6,37.1]	16.49 [9.3,23.7]
Lung	24.66 [21.9,27.4]	20.38 [17.9,23]	17.03 [14.7,19.4]	29.15 [26.3,32.1]	8.78 [7,10.7]
Melanoma of skin	37.82 [35,40.7]	9.57 [7.9,11.3]	24.89 [22.4,27.5]	16.21 [14.1,18.4]	11.51 [9.7,13.4]
Oesophagus	24.59 [18.6,31.1]	21.86 [15.8,27.9]	15.85 [10.9,21.3]	27.87 [21.3,34.4]	9.84 [6,14.2]
Ovary	28.92 [24.9,32.9]	19.88 [16.5,23.5]	13.86 [10.8,16.9]	24.3 [20.5,28.1]	13.05 [10.2,16.1]
Pancreas	30.13 [23.1,37.2]	23.08 [16.7,30.1]	7.05 [3.2,11.5]	24.36 [17.9,31.4]	15.38 [10.3,21.2]
Stomach	27.97 [22.7,33.2]	12.24 [8.7,16.1]	12.24 [8.7,16.1]	19.93 [15.4,24.8]	27.62 [22.4,32.9]
Thyroid	28.15 [24.1,32.4]	15.77 [12.4,19.1]	20.72 [17.1,24.5]	15.99 [12.6,19.4]	19.37 [15.8,23.2]
Proportion of scenarios of the evolution of combined stage from first primary cancer to second primary cancer and their 95% confidence interval in bracket by cancer site in women
